# Supplementary material for: An Updated Review of Fossil Pollen Evidence for the Study of the Origin, Evolution and Diversification of Caribbean Mangroves
Source: Plants (Basel). 2023 Nov 14;12(22):3852. doi: 10.3390/plants12223852 (PMC10674848; doi:10.3390/plants12223852)
Supplement: Supplementary file 1 [file plants-12-03852-s001.zip]

Archive with 1 entries (1 files):
- plants-2719998-supplementary.xlsx
