# Supplementary material for: An Updated Review of Fossil Pollen Evidence for the Study of the Origin, Evolution and Diversification of Caribbean Mangroves
Source: Plants (Basel). 2023 Nov 14;12(22):3852. doi: 10.3390/plants12223852 (PMC10674848; doi:10.3390/plants12223852)
Supplement: Supplementary file 1 [file plants-12-03852-s001.zip › plants-2719998-supplementary.xlsx]

## Sheet: Late Cretaceous-Pliocene
N	Site	Abbreviation	Country	Archive type	Latitude N	Longitude W	Formations	Age range	Data units	Data form	Nypa	Acrostichum	Pelliciera	Rhizophora	Avicennia	Laguncularia	Hibiscus	Pachira	Crenea	Acacia	References
1	Columbus	Cm	Trinidad & Tobago	Well/Outcrop	ND	ND	Gros Morne, Mayaro, Erin/Palmiste	Pliocene-Pleistocene	Presence	List/text	-	-	+	-	-	-	+	-	-	+	Lamy (1986)
2	Orinoco	Or	Venezuela	Well/Outcrop	ND	ND	ND	Pliocene-Pleistocene	Presence	List/text	-	+	+	+	+	-	-	-	-	-	Pocknall et al. (2001)
3	Talamanca	Tl	Costa Rica	Outcrop	10° 02'	83° 17'	Rio Banano	Pliocene	%	Table	-	-	3	-	-	-	-	-	-	-	Graham & Dilcher (1998)
4	Gatun	Gt	Panama	Outcrop	09° 16'	79° 52'	Gatun	Pliocene	%	Table	-	-	-	2.5-82.0	-	-	0-1.5	-	-	-	Graham (1990b, 1991)
5	Jocotán	Jc	Guatemala	Outcrop	15° 45'	88° 42'	Herrería	Pliocene	%	Table	-	23	-	50	-	-	-	-	-	-	Graham (1998)
6	AMF-1X	AF	Venezuela	Well	ND	ND	La Puerta	Late Miocene-Pliocene	%	Diagram	-	0-20	-	0-10	-	-	0-10	0-1	0-1	0-1	Lorente (1986)
7	Barinas	Br	Venezuela	Outcrop	ND	ND	Betijoque/Río Yuca	Late Miocene-Pliocene	Presence	List/text	-	-	+	-	-	-	-	-	-	-	Bermúdez et al. (2017)
8	Hervidero-1X	Hv	Venezuela	Well	ND	ND	ND	Late Miocene-Pliocene	%	Diagram	-	0-30	0-10	0-60	-	-	0-5	0-5	0-10	-	Lorente (1986)
9	Tig-59X	T5	Venezuela	Well	ND	ND	La Puerta	Late Miocene	%	Diagram	-	0-10	-	0-10	-	-	0-1			-	Lorente (1986)
10	AMM-1X	A1	Venezuela	Well	ND	ND	La Puerta	Late Miocene	%	Diagram	-	0-15	0-5	0-40	-	-	0-20	0-10	0-5	0-20	Lorente (1986)
11	Zamuro-1X	Za	Venezuela	Well	ND	ND	La Puerta	Late Miocene	%	Diagram	-	-	0-10	0-50	-	-	0-25	-	0-50	-	Lorente (1986)
12	Guanipa-1X	Gu	Venezuela	Well	ND	ND	La Pica/Las Piedras	Late Miocene	%	Diagram	-	0-70	0-20	0-80	-	-	0-5	0-20	-	-	Lorente (1986)
13	Veracruz	Ve	Mexico	Outcrop	18° 20'	95° 00'	Paraje Solo	Late Miocene	%	Table	-	-	-	0-96	-	0-56	0-2	-	-	-	Graham (1975, 1976)
14	Buena Vista	BV	Venezuela	Outcrop	ND	ND	Isnotú/Palmar/Betijoque	Miocene-Pliocene	%	Diagram	-	-	0-15	-	-	-	0-10	0-5	0-35	-	Lorente (1986)
15	Montañita-2X	Mt	Venezuela	Well	ND	ND	Agua Clara/Socorro/Cerro Pelado/Urumaco/Codore	Miocene-Pliocene	%	Diagram	-	0-30	0-1	0-20	-	-	0-50	0-1	0-1	0-1	Lorente (1986)
16	VLC-737	VC	Venezuela	Well	ND	ND	Lagunillas	Middle-Late Miocene	%	Diagram	-	0-10	-	0-10	-	-	-	0-1	-	-	Lorente (1986)
17	Montañita-1X	Mt	Venezuela	Well	ND	ND	Cerro Pelado/Socorro/Urumaco/Codore	Middle Miocene-Pliocene	%	Diagram	-	-	0-1	0-10	-	-	0-15	0-10	-		Lorente (1986)
18	Urumaco	Ur	Venezuela	Outcrop	ND	ND	Agua Clara/Cerro Pelado/Querales/Socorro/Urumaco/Codore/San Gregorio	Early Miocene-Pliocene	Presence	List/text	-	+	-	+	+	-	-	+	+	-	Hambalek et al. (1994)
19	Urumaco	Ur	Venezuela	Outcrop	ND	ND	Cerro Pelado/Querales/Socorro/Urumaco	Early-Late Miocene	%	Diagram	-	0-5	0-1	0-70	-	-	0-5			-	Lorente (1986)
20	Catatumbo-1X	Ct	Venezuela	Well	ND	ND	La Rosa/Lagunillas/Guayabo	Early Miocene-Pleistocene	%	Diagram	-	0-40	0-15	0-70	-	-	0-1	0-5	0-10	-	Lorente (1986)
21	B-188	B1	Venezuela	Well	ND	ND	La Rosa/Lagunillas	Early Miocene-Pliocene	%	Diagram	-	-	0-40	0-80	-	-	0-1	0-10	0-30	-	Lorente (1986)
22	Cucaracha	Cc	Panama	Outcrop	9° 01'	79° 38'	Cucaracha	Early Miocene	%	Table	-	-	-	0-60	-	-	-	-	-	-	Graham (1988b)
23	Yopal	Yp	Colombia	Outcrop	ND	ND	San Fernando/Diablo	Middle-Late Miocene	Counts	Table	-	-	-	4-6	-	-	1-3	1	-	1-2	Dueñas & Van der Hammen (2007)
24	TJ	TJ	Venezuela	Well	ND	ND	La Rosa/Lagunillas	Early-Middle Miocene	%	Diagram	-	0-5	0-5	0-3	-	-	+	+	+	-	Rull (2001)
25	Saltarín	Sn	Colombia	Well	4.612°	70.495°	Carbonera/León/Guayabo	Early-Late Miocene	%	Table	-	-	0-6	0-21	0-1	-	0-3	0-2	0-10	0-1	Jaramillo et al. (2017)
26	NZZ-154X	NZ	Venezuela	Well	ND	ND	Oficina/Freites	Early-Middle Miocene	%	Diagram	-	0-1	0-1	0-40	0-1	-	0-1	0-1	0-10	-	Lorente (1986)
27	NZZ-159X	NZ	Venezuela	Well	ND	ND	Oficina	Early-Middle Miocene	%	Diagram	-	0-20	0-10	0-80	0-1	-	0-1	-	0-25	-	Lorente (1986)
28	NZZ-160X	NZ	Venezuela	Well	ND	ND	Oficina	Early-Middle Miocene	%	Diagram	-	0-20	0-5	0-30	-	-	0-1	0-1	0-10	-	Lorente (1986)
29	Los Pobres-1	LP	Venezuela	Well	ND	ND	Oficina	Early-Middle Miocene	%	Diagram	-	0-10	0-1	0-45	0-1	-	0-1	0-1	0-10	-	Lorente (1986)
30	Pariaguán-1X	Pg	Venezuela	Well	ND	ND	Oficina	Early-Middle Miocene	%	Diagram	-	0-10	0-15	0-90	0-1	-	0-1	0-5	0-30	-	Lorente (1986)
31	Panchita-1X	Pa	Venezuela	Well	ND	ND	Oficina	Early-Middle Miocene	%	Diagram	-	0-5	0-15	0-90	0-5	-	0-1	0-1	0-10	-	Lorente (1986)
32	SDZ-117X	SD	Venezuela	Well	ND	ND	Oficina	Early-Middle Miocene	%	Diagram	-	-	-	0-30	-	-	-	-	0-30	-	Lorente (1986)
33	LSJ-3310	LJ	Venezuela	Well	ND	ND	Lagunillas	Early-Middle Miocene	%	Diagram	-	0-1	0-1	0-50	-	-	-	0-1	-	-	Lorente (1986)
34	LS-992B	LS	Venezuela	Well	ND	ND	Lagunillas	Early-Middle Miocene	%	Diagram	-	0-1	0-1	0-30	-	-	-	0-1	0-10	-	Lorente (1986)
35	LL-370	LL	Venezuela	Well	ND	ND	Lagunillas	Early-Middle Miocene	%	Diagram	-	0-50	0-5	0-30	-	-	-	0-5	0-10	-	Lorente (1986)
36	Sheroli	Sh	Costa Rica	Outcrop	ND	ND	Uscari	Early Miocene	%	Table	-	-	-	4.5	-	-	-	-	-	-	Graham (1987)
37	Gold Hill	GH	Panama	Outcrop	9° 02'	79° 38'	Culebra	Early Miocene	%	Table	-	-	-	1.5-10.5	-	-	1-7.5	-	-	0-0.5	Graham (1988a)
38	SZZ-119X	SZ	Venezuela	Well	ND	ND	Oficina	Early Miocene	%	Diagram	-	0.5	0-5	0-10	-	-	-	0-1	0-15	-	Lorente (1986)
39	SCZ-124X	SC	Venezuela	Well	ND	ND	Oficina	Early Miocene	%	Diagram	-	0-5	0-10	0-60	-	-	-	0-1	0-10	-	Lorente (1986)
40	IZZ-100X	IZ	Venezuela	Well	ND	ND	Oficina	Early Miocene	%	Diagram	-	0-5	0-10	0-20	-	-	-	-	0-15	-	Lorente (1986)
41	Cascadas	Cd	Panama	Outcrop	9° 04'	79° 40'	La Boca	Early Miocene	%	Table	-	-	44986	67-88	-	-	-	-	-	-	Graham (1989)
42	AMN-2X	AN	Venezuela	Well	ND	ND	La Puerta	Early Miocene	%	Diagram	-	0-15	0-15	0-60	-	-	-	0-1	0-10	-	Lorente (1986)
43	Simojovel	Sj	Mexico	Outcrop	ND	ND	La Quinta	Early Miocene	%	Table	-	-	52	(>95)	-	-	-	0.5	-	-	Graham (1999a)
44	CO-85	CO	Trinidad & Tobago	Well	ND	ND	Karamat/Lengua/Roseau/Catshill	Early Miocene-Pliocene	Re-observation probability	Diagram	-	-	0-0.99	0.99-1.00	-	-	0-0.75	-	0-1.00	-	Germeraad et al. (1968)
45	SLA	SL	Venezuela	Well	ND	ND	La Rosa/Lagunillas	Early-Middle Miocene	Presence	List/text	-	+	-	+	-	-	-	-	+	-	Rull (1992)
46	Culebra-1X	Cb	Venezuela	Well	ND	ND	Cerro Pelado/Socorro	Early-Late Miocene	%	Diagram	-	-	0-5	0-80	-	-	0-10	-	-	-	Lorente (1986)
47	OG-1X	OG	Venezuela	Well	ND	ND	Oficina/Freites/Las Piedras	Early-Late Miocene	%	Diagram	-	0-25	0-5	0-80	-	-	0-5	0-5	0-5	-	Lorente (1986)
48	Shelter Belt	SB	Guyana	Well	ND	ND	ND	Oligocene-Pliocene	%	Diagram	-	-	0-10	0-95	0-50	-	-	-	0-15	-	Van der Hammen & Wijmstra (1964)
49	Tig-141X	Tg	Venezuela	Well	ND	ND	Castillo/La Puerta	Oligocene-Pliocene	%	Diagram	-	0-10	0-10	0-30	-	-	0-30	-	0-1	-	Lorente (1986)
50	Falcón	Fc	Venezuela	Well	ND	ND	ND	Oligocene-Middle Miocene	Presence	List/text	-	+	-	+	-	-	+	-	-	-	Rull & Poumot (1997)
51	Friata-1X	Fr	Venezuela	Well	ND	ND	León/Guayabo	Oligocene-Middle Miocene	%	Diagram	-	0-50	0-10	0-50	-	-	0-5	-	0-5	-	Lorente (1986)
52	Planeta Rica	Pn	Colombia	Well	ND	ND	Cienaga de Oro	Late Oligocene-Early Miocene	%	Diagram	-	-	-	10-20	0-5	-	-	-	-	0-1	Dueñas (1980)
53	Maturín	Mn	Venezuela	Well	ND	ND	Naricual/Carapita	Late Oligocene-Early Miocene	Presence	List/text	-	-	-	-	-	-	-	-	+	-	Helenes & Cabrera (2002)
54	Chama	Ch	Venezuela	Outcrop	ND	ND	León/Chama/Betijoque	Oligocene-Early/Middle Miocene	%	Diagram	-	0-30	-	0-5	-	-	-	-	+	-	Rull (1997a)
55	Pozón-SX	Pz	Venezuela	Well	ND	ND	Guacharaca/San Lorenzo/Pozón	Oligocene-Early/Middle Miocene	%	Diagram	-	-	0-20	-	-	-	0-1	-	0-5	-	Lorente (1986)
56	Carbón	Ca	Venezuela	Outcrop	ND	ND	La Rosa	Oligocene-Early Miocene	%	Diagram	-	-	0-75	0-70	-	-	0-15	-	0-50	-	Lorente (1986)
57	Lares	Lr	Puerto Rico	Outcrop	ND	ND	San Sebastian	Oligocene	%	Table	-	-	0-2	0-96	-	-	-	-	-	0-0.5	Graham & Jarzen (1969)
58	Montería	Mi	Colombia	Well	ND	ND	Ciénaga de Oro/San Jacinto(?)	Oligocene	%	Diagram	-	-	0-5	0-40	-	-	-	-	-	-	Dueñas (1983)
59	Nueva Esperanza	NE	Colombia	Well	ND	ND	Ciénaga de Oro/San Jacinto(?)	Middle Eocene-Early Miocene	Presence	List/text	+	-	+	+	-	-	+	-	-	-	Celis et al. (2023); Pardo-Trujillo et al. (2023)
60	Concentración	Cn	Colombia	Outcrop	6.03°	72.76°	Concentración	Eocene-Oligocene	Counts	Table	-	-	+	+	-	-	-	-	-	-	Ochoa et al. (2012)
61	Bogotá (Usme)	Bg	Colombia	Outcrop	4.52°	74.15°	Usme	Eocene-Oligocene	Counts	Table	-	-	+	-	-	-	-	-	-	-	Ochoa et al. (2012)
62	Chafurray	Fy	Colombia	Well	ND	ND	San Fernando/Orleguaza/Chafurray	Late Eocene-E Miocene	Re-observation probability	Diagram	-	-	0-0.75	0-1.00	-	-	0-0.75	-	0-1.00	-	Germeraad et al. (1968)
63	COT-1X	Cf	Venezuela	Well	ND	ND	Carbonera/Guafita	Late Eocene-Early Miocene	Presence	Range chart	+	+	+	+	-	-	+	+	+	-	Rull (2003)
64	Sagu	Sg	Colombia	Outcrop	4.0777°	73.7842°	Mirador	Middle Eocene-Early Oligocene	ND	Diagram	Illegible	-	Illegible	-	-	-	-	-	-	-	De la Parra et al. (2021)
65	San Jacinto	Ja	Colombia	Well	ND	ND	ND	Middle Eocene-Oligocene	Presence	List/text	-	-	+	+	-	-	-	-	-	-	Celis et al. (2023); Pardo-Trujillo et al. (2023)
66	Alcalde Díaz	AD	Panama	Outcrop	09° 07'	79° 32'	Gatuncillo	Middle-Late Eocene	%	Table	-	-	0.5-11	6-10	-	-	-	-	-	-	Graham (1985)
67	Prevención	Pv	Venezuela	Well	ND	ND	Misoa	Middle-Late Eocene	Re-observation probability	Diagram	0-1.00	-	0-1.00	-	-	-	-	-	-	-	Germeraad et al. (1968)
68	Icotea	Ic	Venezuela	Well	ND	ND	Misoa	Middle-Late Eocene	Re-observation probability	Diagram	0-1.00	-	0-1.00	-	-	-	-	-	-	-	Germeraad et al. (1968)
69	Maracaibo	Mb	Venezuela	Well	ND	ND	ND	Middle-Late Eocene	Presence	List/text	+	+	+	-	-	-	-	-	-	-	Rull & Poumot (1997)
70	VLC	VC	Venezuela	Well	ND	ND	Misoa	Middle Eocene	%	Diagram	0-5	0-5	0-60	-	-	-	-	-	-	-	Rull (1998)
71	Chapelton	Cp	Jamaica	Well	ND	ND	Chapelton	Middle Eocene	Presence	List/text	-	-	+	+	-	-	-	-	-	-	Graham (1977)
72	Boscán	Bo	Venezuela	Well	ND	ND	Misoa	Middle Eocene	Presence	List/text	+	-	+	-	-	-	-	-	-	-	Colmenares (1986, 1988)
73	Regadera	Rg	Colombia	Outcrop	07° 42'	73° 01'	Los Cuervos/Mirador/Carbonera	Early-Middle Eocene	Counts	Table	-	-	0-85	-	-	-	0-1	-	-	-	Jaramillo & Dilcher (2001)
74	Nuevo Mundo	NM	Colombia	Outcrop	ND	ND	Esmeraldas	Early-Late Eocene	Presence	List/text	-	-	+	-	-	-	-	-	-	-	Rodríguez-Forero et al. (2012)
75	Paz del Río	PR	Colombia	Outcrop	ND	ND	Guaduas/San Fernando/Margua	Paleocene-Oligocene	Re-observation probability	Diagram	0-1.00	-	0-1.00	-	-	-	0-1.00	-	-	-	Germeraad et al. (1968)
76	Lobaterita	Lb	Venezuela	Outcrop	7.9698°	72.2623°	Los Cuervos/Mirador/Carbonera	Paleocene-Early Oligocene	%	Diagram	0-2	-	-	-	-	-	-	-	-	-	Pocknall & Erlcih (2020)
77	Chama	Ch	Venezuela	Outcrop	8.5113°	71.5840°	Los Cuervos/Mirador/Carbonera	Paleocene-Early Oligocene	%	Diagram	0-2	-	+	-	-	-	-	-	-	-	Pocknall & Erlich (2020)
78	Delicias	De	Venezuela	Outcrop	ND	ND	Los Cuervos/Mirador/Carbonera	Late Paleocene-Oligocene	Presence	List/text	+	-	+	-	-	-	+	-	-	-	Colmenares & Teran (1993)
79	Piñalerita	Pñ	Colombia	Outcrop	04° 54'	73° 10'	El Limbo/San Fernando	Late Paleocene-Middle Eocene	Counts	Table	0-20	-	0-63	1-7	-	-	0-5	-	-	-	Jaramillo & Dilcher (2001)
80	Maché	Mc	Venezuela	Outcrop	ND	ND	Guasare/Mirador/Misoa	Late Paleocene-Early Eocene	Presence	Range chart	+	+	+	-	-	-	-	-	-	-	Rull (1999, 2000)
81	Cerrejón	Cj	Colombia	Well	11° 03'	72° 41'	Cerrejón	Middle-Late Paleocene	Presence	List/text	+	-	-	-	-	-	-	-	-	-	Jaramillo et al. (2007)
82	Tarra	Ta	Venezuela	Well	ND	ND	ND	Late Cretaceous-Late Eocene	Presence	Range chart	+	+	+	+	-	-	+	+	-	-	Rull (1997b)
83	Rubio	Ru	Venezuela	Outcrop	ND	ND	Colón/Mito Juan/ Orocué/Mirador/Carbonera	Late Cretaceous-Late Eocene	Re-observation probability	Diagram	0-1.00	-	0-1.00	-	-	-	0-0.75	-	-	-	Germeraad et al. (1968)
84	Lora	Lo	Venezuela	Outcrop	8.4208°	71.8601°	Mito Juan/Los Cuervos/Mirador/Carbonera	Late Cretaceous-Late Eocene	%	Diagram	0-15	-	+	-	-	-	-	-	-	-	Pocknall & Erlich (2020)
85	San Luís	Ss	Colombia	Well	6.3804°-6.4135°	73.3910°-73.4052°	Umir	Late Cretaceous	%	Diagram	0-20	-	-	-	-	-	-	-	-	-	Santos (2012)
86	Simacota	Sc	Colombia	Well	ND	ND	Umir/Lisama	Late Cretaceous	Presence	List/text	+	-	-	-	-	-	-	-	-	-	Montaño et al. (2016)
87	Buitrera	Bu	Colombia	Outcrop	3° 44'-4° 30'	74° 37'-75° 23'	Lidita/El Cobre/Buscavidas	Late Cretaceous	%	Diagram	0-10	-	-	-	-	-	-	-	-	-	Garzón et al. (2012)

## Sheet: References
Bermúdez, M.A., Hoorn, C., Bernet, M., Carrillo, E., van der Beek, P.A., Garver, J.I., et al. (2017) The detrital record of late-Miocene to Pliocene surface uplift and exhumation of the Venezuelan Andes in the Maracaibo and Barinas foreland basins. Basin Res. 29 (suppl. 1), 370-395.
Celis, S.A., Rodríguez-Tovar, F.J., Pardo-Trujillo, A., García-García, F., Giraldo-Villegas, C., Gallego, F., et al. (2023) Deciphering influencing processes in a tropical delta system (middle-late Eocene? to Early Miocene, Colombian Caribbean): signals from a well-core integrative sedimentological, ichnological, and micropaleontological analysis. J. South Am. Earth Sci. 127, 104368.
Colmenares, O. (1986) A palynological study of the south-east region of the Boscán Field, Venezuela. MS diss., Michigan St. Univ., East Lansing, USA.
Colmenares, O. (1988) A palynological study of samples from three wells of the Boscán Field, Venezuela. Rev. Técn. INTEVEP 8, 83-97.
Colmenares, O., Teran, L. (1993) A biostratigraphic study of Paleogene sequences in southwestern Venezuela. Palynology 17, 67-89.
De la Parra, F., Pinzon, D., Mantilla-Duran, F., Rodriguez, G., Caballero, V. (2021) Marine-lacustrine systems during the Eocene in northern South America - palynological evidence from Colombia. J. South Am. Earth Sci. 108, 103188.
Dueñas, H. (1980) Palynology of Oligocene-Miocene strata of borehole Q-E-22, Planeta Rica, northern Colombia. Rev. Palaeobot. Palynol. 30, 313-328.
Dueñas, H. (1983) Fluctuaciones del nivel del mar durante el depósito de los sedimentos basales de la Formación Ciénaga de Oro. Rev. Acad. Colomb. Cien. Exac. Fís. Nat. 15, 67-76.
Dueñas, H., Van der Hammen, T. (2007) Significado geológico y asociaciones palinológicas de las formaciones Diablo Inferior (Mioceno Tardío) y San Fernando Superior (Mioceno Medio), piedemonte cuenca de los Llanos Orientales, Colombia. Rev. Acad. Colomb. Cien. 31, 481-498.
Garzon, S., Warny, S., Bart, P.J. (2012) A palynological and sequence-stratigraphic study of Santonian-Maastrichtian strata from the Upper Magdalena Valley basin in central Colombia. Palynology 36 (Suppl. 1), 112-133.
Germeraad, J.H., Hopping, C.A., Muller, J. (1968) Palynology of Tertiary sediments from tropical areas. Rev. Palaeobot. Palynol. 6, 189-348.
Graham A. (1975) Late Cenozoic evolution of tropical lowland vegetation in Veracruz, Mexico. Evolution 29, 723-735.
Graham, A. (1976) Studies in Neotropical paleobotany. II: The Miocene communities of Veracruz, Mexico. Ann. Missouri Bot. Gard. 63, 787-842.
Graham, A. (1977) New records of Pelliceria (Theaceae/Pelliceriaceae) in the Tertiary of the Caribbean. Biotropica 9, 48-52.
Graham, A. (1985) Studies in Neotropical paleobotany. IV. The Eocene communities of Panama. Ann. Missouri Bot. Gard. 72, 504-534.
Graham, A. (1987) Miocene communities and paleoenvironments of southern Costa Rica. Am. J. Bot. 74, 1501-1518.
Graham, A. (1988a) Studies in Neotropical paleobotany. V. The Lower Miocene communities of Panama - the Culebra Formation. Ann. Missouri Bot. Gard. 75, 1440-1446.
Graham, A. (1988b) Studies in Neotropical paleobotany. VI. The Lower Miocene communitites of Panama - the Cucaracha Formation. Ann. Missouri. Bot. Gard. 75, 1467-1479.
Graham, A. (1989) Studies in Neotropical paleobotany. VII. The Lower Miocene communities of Panama - the La Boca Formation. Ann. Missouri Bot. Gard. 76, 50-66.
Graham, A. (1990a) Late Tertiary microfossil flora from the republic of Haiti. Am. J. Bot. 77, 911-926.
Graham, A. (1990b) New angiosperm records from the Caribbean Tertiary. Am. J. Bot. 77, 897-910.
Graham, A. (1991) Studies in Neotropical paleobotany. X. The Pliocene communities of Panama - composition, numerical representations, and paleocommunity paleoenvironmental reconstructions. Ann. Missouri Bot. Gard. 78, 465-476.
Graham, A. (1998) Studies in Neotropical paleobotany. XI. Late Tertiary vegetation and environments of southeastern Guatemala: palynofloras from the Mio-Pliocene Padre Miguel Group and the Pliocene Herrería Formation. Am. J. Bot. 85, 1409-1425.
Graham, A. (1999a) Studies in Neotropical paleobotany. XIII. An Oligo-Miocene palynoflora from Simojovel (Chapas, Mexico). A. J. Bot. 86, 17-31.
Graham, A., Dilcher, D.L. (1998) Studies in Neotropical paleobotany. XII. A palynoflora from the Pliocene Rio Banano Formation of Costa Rica and the Neogene vegetation of Mesoamerica. Am. J. Bot. 85, 1426-1438.
Graham, A., Jarzen, D.M. (1969) Studies in Neotropicl Paleobotany. I. The Oligocene communities of Puerto Rico. Ann. Missouri Bot. Gard. 56, 308-357.
Hambalek, N., Rull, V., DiGiacomo, E., Díaz de Gamero, M.L. (1994) Evolución paleoecológica y paleoambiental de la secuencia del Neógeno en el Surco de Urumaco, Estado Falcón. Estudio palinológico y litológico. Bol. Soc. Venez. Geól. 19, 7-19.
Helenes, J., Cabrera, D. (2003) Oligocene-Miocene palynomorph assemblages from eastern Venezuela. Palynology 27, 5-25.
Jaramillo, C.A., Dilcher, D.L. (2001) Middle Paleogene palynology of Central Colombia, South America: a study of pollen and spores from tropical latitudes. Palaeontographica B 258, 87-213.
Jaramillo, C., Bayona, G., Pardo-Trujillo, A., Rueda, M., Torres, V., Harrington, G.J., et al. (2007) The palynology of the Cerrejón Formation (Upper Paleocene) of northern Colombia. Palynology 31, 153-189.
Jaramillo, C., Romero, I., D'Apolito, C., Bayona, G., Duarte, E., Louwye, S., et al. (2017) Miocene floodong events of western Amazonia. Sci. Adv. 3, e1601693.
Lamy, A. (1986) Plio-Pleistocene palynology and visual kerogen studies, Trinidad, W.I., with emphasis on the Columbus Basin. Trans. 1st Geol. Conf. Geol. Soc. Trinidad & Tobago, Port of Spain, Trinidad, 1985, pp. 114-127.
Lorente, M.A. (1986) Palynology and Palynofacies of the Upper Tertiary in Venezuela. Dissert. Bot. (J. Cramer, Berlin) 99, 1-222.
Montaño, P.C., Nova, G., Bayona, G., Mahecha, H., Ayala, C., Jaramillo, C., et al. (2016) Análisis de secuencias y procedencia en sucesiones sedimentarias de grano fino: un ejemplo de la Formación Umir y base de la Formación Lisama, en el sector de Simacota (Santander, Colombia). Bol. Geol. 38, 51-72.
Ochoa, D., Hoorn, C., Jaramillo, C., Bayona, G., Parra, M., De la Parra, F. (2012) The final phase of tropical lowland conditions in the axial zone of the Eastern Cordillera of Colombia: evidence from three palynological records. J. South Am. Earth Sci. 39, 157-169.
Pardo-Trujillo, A., Plata-Torres, A., Ramírez, E., Vallejo-Hincapié, F., Trejos-Tamayo, R. (2023) Eocene to Miocene palynology of the Amagá Basin (Cauca Valley, Colombia) compared to the Caribbean region. Rev. Acad. Colomb. Cien. Exac. Fís. Nat. 47 (Suppl.), doi 10.18257/raccefyn.1921.
Pocknall, D.T., Erlich, R.N. (2020) Palynostratigraphy and lithostratigraphy of Upper Cretaceous and Paleogene outcrop sections, Mérida Andes (Maracaibo Basin), Western Venezuela. J. South Am. Earth Sci. 104, 102830.
Pocknall, D.T., Wood, L.J., Geen, A.F., Harry, B.E., Hedlund, R. (2001) Integrated paleontological studies of Pliocene to Pleistocene deposits of the Orinoco Delta, Eastern Venezuela and Trinidad. Proc. IX Int. Palymol. Cong. Houston, USA, 1996. pp. 319-326.
Rodríguez-Forero, G., Oboh-Ikuenobe, F.E., Jaramillo-Muñoz, C., Rueda, M.J., Cadena, E. (2012) Palynology of the Eocene Esmeraldas Formation, Middle Magdalena Valley, Colombia. Palynology 36, 96-111.
Rull, V. (1992) Paleoecología y análisis secuencial de una sección deltaica terciaria de la cuenca de Maracaibo. Bol. Soc. Ven. Geól. 46, 16-26.
Rull, V. (1997a) Oligo-Miocene palynology of the Rio Chama sequence (western Venezuela), with comments on fossil algae as paleoenvironmental indicators. Palynology 21, 213-229.
Rull, V. (1997b) Sequence analysis of western Venezuelan Cretaceous to Eocene sediments using palynology: chrono-paleoenvironmental and paleovegetational approaches. Palynology 21, 79-90.
Rull, V. (1998) Middle Eocene mangroves and vegetation changes in the Maracaibo basin, Venezuela. Palaios 13, 287-296.
Rull, V. (1999) Palaeofloristic and palaeovegetational changes across the Paleocene/Eocene boundary in northern South America. Rev. Palaeobot. Palynol. 107, 83-95.
Rull, V. (2000) Ecostratigraphic study of Paleocene and Early Eocene palynological cyclicity in northern South America. Palaios 15, 14-24.
Rull, V. (2001) A quantitative palynological record from the early Miocene of western Venezuela, with emphasis on mangroves. Palynology 25, 109-126.
Rull, V. (2003) Contribution of quantitative ecological methods to the interpretation of stratigraphically homogeneous pre-Quaternary sediments: a palynological example from the Oloigocene of Venezuela. Palynology 27, 75-98.
Rull, V., Poumot, C. (1997) Eocene to Miocene palynocycles from western Venezuela, and correlations with global eustatic cycles. Mem. VII Cong. Geól. Venez. 2, 343-349.
Santos, C.E. (2012) Palynostratigraphy of the Umir Formation, Middle Magdalena Valley Basin (MMVB), Colombia. MS diss., Louisiana St. Univ., Baton Rouge, USA.
Van der Hammen, T., Wijmstra, T.A. 1964. A palynological study of the Tertiary and Upper Cretaceous of british Guiana. Leidse Geol. Meded. 30, 183-241.
